# Supplementary material for: GINS2 regulates temozolomide chemosensitivity via the EGR1/ECT2 axis in gliomas
Source: Cell Death Dis. 2024 Mar 11;15(3):205. doi: 10.1038/s41419-024-06586-w (PMC10928080; doi:10.1038/s41419-024-06586-w)
Supplement: Supplementary file 4 — Dataset 1 [file 41419_2024_6586_MOESM4_ESM.xlsx]

## Sheet: RNA-seq Result
Gene name	Log2FC(GINS2-OE/NC)	P.adj
AC008012.1	7.31376	4.18244e-20
UTP14C	6.63161	1.08761e-17
DNAAF4-CCPG1	6.44682	3.27035e-12
HSPE1-MOB4	6.2311	8.84582e-11
GINS2	6.1268	4.92244e-21
AC009060.1	6.07913	7.14452e-10
AL159163.1	6.04438	1.1233e-09
RNU1-2	6.01662	0.000135587
IFNWP19	5.56709	2.40992e-07
AP000593.4	5.24207	4.29207e-06
AC004623.1	5.15262	8.63577e-06
RPL21P75	5.14585	9.09112e-06
ANO1-AS1	5.05443	3.17779e-07
AC004706.3	4.95084	3.66441e-05
RARB	4.79422	0.000100208
AC127459.3	4.7308	0.00279436
SOD2-OT1	4.69469	0.000180981
AC074091.2	4.6781	0.000199024
SAPCD1-AS1	4.63149	0.000258634
TVP23C-CDRT4	4.59986	7.74006e-09
AC211476.3	4.56991	0.000361501
AC120114.3	4.51026	0.000494056
FAM220A	4.49274	2.10893e-43
AC009690.1	4.48784	0.000553989
LINC02709	4.47229	0.000599201
AL451062.3	4.47229	0.000599201
AC024060.2	4.47229	0.000599201
AL929472.3	4.46264	0.000628867
AC008894.2	4.43546	1.34133e-11
AL359258.3	4.40335	0.000841003
RNA5S7	4.36371	0.00101536
AC138866.1	4.35331	0.00106605
HTRA1	4.34676	0.00109902
RPSAP52	4.34676	0.00109902
AL627309.3	4.34545	0.00110574
PCDHA1	4.33623	0.00115395
AC097637.1	4.29915	0.016582
FERP1	4.2824	0.00147342
AL592114.3	4.27414	0.00152856
RGPD1	4.2547	0.00166552
AC091057.6	4.23819	8.65198e-05
ASAP1-IT2	4.20926	0.00202731
TMLHE-AS1	4.20203	0.00209067
SACS	4.13526	2.30405e-05
PDE3A	4.12153	0.00291767
AC107959.3	4.11171	0.00884838
AC024598.1	4.07002	0.00358002
RPL23AP60	4.06684	0.00362476
AC004980.2	4.06046	0.00371597
KRT18P17	4.05886	0.00373913
DLSTP1	4.05886	0.00373913
RPS15AP36	4.05726	0.00376244
ICA1L	4.05726	0.00376244
CU639417.5	4.05726	0.00376244
BMPER	4.05726	0.00376244
GP1BB	4.05565	0.0037859
AL590666.3	4.02869	0.0950596
AL354718.1	4.0232	0.00428761
GLIPR1L2	4.01826	0.00436849
RPL22P1	3.97327	2.12519e-62
AC092032.2	3.95428	0.00553818
INE2	3.92822	0.00608351
RAD21-AS1	3.88913	0.00698387
AP003120.1	3.88733	0.00702787
ZEB1	3.88733	0.00702787
FNDC5	3.88733	0.00702787
AL355578.1	3.88733	0.00702787
AC048380.2	3.88733	0.00702787
NAV2-AS1	3.86649	3.00799e-05
AC020663.4	3.86002	0.00772291
MIR3681HG	3.8275	0.000203483
CSAG4	3.81877	0.000199982
AL133375.1	3.80953	0.00915539
RASSF1-AS1	3.80381	0.00933042
AC010327.5	3.79806	0.00950886
AGGF1P1	3.79615	0.00956911
FAM91A2P	3.79037	0.0097522
AC025576.1	3.77681	0.0101934
CCDC183	3.75325	0.0109976
Z82195.2	3.73332	0.011717
TLL2	3.72383	0.18412
AL445685.3	3.71108	0.0125638
H4C11	3.70291	0.0128869
PTGES3L-AARSD1	3.6988	0.0130517
AL353743.2	3.69675	0.0131349
AC130456.5	3.69675	0.0131349
IL6	3.69469	0.000458026
AC093525.10	3.69469	0.0132186
AC000065.1	3.69469	0.0132186
CARMIL3	3.69469	0.0132186
Z82206.1	3.69469	0.0132186
KCTD14	3.69469	0.0132186
AL691403.2	3.69469	0.0132186
AL353597.3	3.69469	0.0132186
AC084117.1	3.69469	0.0132186
AL157829.1	3.69469	0.0132186
ZNF443	3.69469	0.0132186
AC114956.2	3.69469	0.0132186
AC021028.1	3.69469	0.0132186
FAM155A	3.69469	0.0132186
AL390067.1	3.69469	0.0132186
AC078795.1	3.68435	0.0136454
FOSB	3.63848	8.74575e-195
AL157997.1	3.61634	0.000715376
ACSM3	3.60542	0.0172731
EML5	3.60323	0.0173837
AC012306.3	3.58777	0.000836852
LTB4R2	3.58333	0.0184128
AC079250.1	3.57439	0.0188898
AC139530.2	3.55636	0.0198821
AP001972.1	3.54954	0.0202678
AC244230.1	3.52193	0.0218883
AC243585.2	3.51727	0.022171
AC017116.1	3.50557	0.022894
GCSHP3	3.50086	0.0231899
LINC02728	3.47229	0.0250491
AL731733.1	3.47229	0.0250491
AC022973.5	3.47229	0.0250491
AL139142.2	3.47229	0.0250491
AF131216.4	3.47229	0.0250491
SEPTIN4-AS1	3.47229	0.0250491
CYFIP2	3.47229	0.0250491
MROH2A	3.47229	0.0250491
PXDNL	3.47229	0.0250491
C6orf163	3.47229	0.0250491
SBSPON	3.47229	0.0250491
CKM	3.47229	0.0250491
HERC2P7	3.47229	0.0250491
SH3RF3-AS1	3.47229	0.0250491
RLIMP1	3.47229	0.0250491
SOX18	3.47229	0.0250491
AC108667.2	3.47229	0.0250491
AL355802.3	3.46506	0.0255372
NPHP3-ACAD11	3.46347	1.65727e-10
FAM87A	3.44315	0.0270606
FAM151A	3.43823	0.0274115
PCDHA13	3.43823	0.0274115
OR1A1	3.4333	0.0277671
CEP152	3.43165	7.19914e-08
FAM25G	3.43083	0.0279466
NODAL	3.43083	0.0279466
MYCBP2-AS1	3.42835	0.0281273
AC097382.2	3.4184	0.0288623
LINC01067	3.4159	0.029049
CENPE	3.41089	1.42676e-26
AL390195.1	3.40587	0.0298085
AC018512.1	3.38047	0.0317971
NPIPA2	3.3676	0.0328417
AC006348.1	3.36126	0.36669
HNRNPA1P27	3.34938	0.00277001
AC018529.2	3.34676	0.00280376
LINC02754	3.34676	0.00280376
AL139407.1	3.34676	0.00280376
CHST9	3.34676	0.00280376
LRRC49	3.34676	0.00280376
MAP1LC3C	3.34676	0.00280376
MTCO1P53	3.34676	0.00280376
AC145207.4	3.33028	0.0934629
AC034102.1	3.32563	0.0364256
IGSF10	3.32029	0.0369009
AC005046.1	3.30417	0.0383649
MPP4	3.30147	0.00344482
AC004687.2	3.30091	6.66086e-05
AC008581.2	3.2906	0.0396301
SNRPEP4	3.26862	0.0417438
AC093525.2	3.26584	0.0420159
LRRC7	3.26307	0.0422899
AC007000.2	3.26028	0.0425658
AC067968.1	3.24066	0.0445486
KCNE4	3.23783	0.0448395
AL138478.1	3.23593	4.17005e-05
CASC11	3.23216	0.045427
AC245033.1	3.22647	0.0460224
AL139260.3	3.22076	0.0466258
TMEM18-DT	3.21789	0.0469306
RPS2P35	3.21214	0.0475461
ZNF502	3.20926	0.0051386
AC092135.3	3.20926	0.0051386
GRIK1-AS1	3.20926	0.0051386
AC025774.1	3.20926	0.0051386
AC104135.1	3.20926	0.0051386
TTBK1	3.20926	0.047857
SIAH2-AS1	3.20926	0.047857
RPS12P16	3.20926	0.047857
C22orf24	3.20926	0.047857
ESRRB	3.20926	0.047857
REEP1	3.20926	0.047857
CKMT2	3.20926	0.047857
AC002401.4	3.20926	0.047857
AC002553.1	3.20926	0.047857
AL158832.2	3.20926	0.047857
CD52	3.20926	0.047857
Z82217.1	3.20926	0.047857
LINC00943	3.20926	0.047857
MRAP2	3.20926	0.047857
AC140479.6	3.20926	0.047857
LRRC71	3.20926	0.047857
ZBTB32	3.20926	0.047857
AL049844.2	3.20926	0.047857
AL358072.1	3.20926	0.047857
HMGN2P5	3.20926	0.047857
SLC6A10P	3.20926	0.047857
SLC39A5	3.20926	0.047857
AC104619.1	3.20926	0.047857
AC007365.1	3.20926	0.047857
AL024498.1	3.20926	0.047857
AL365272.1	3.20926	0.047857
LINC01909	3.20926	0.047857
RIMKLBP2	3.20926	0.047857
RPS2P32	3.20926	0.047857
AL137798.2	3.20926	0.047857
AC109462.1	3.20926	0.047857
FAM81B	3.20926	0.047857
AL022345.4	3.20926	0.047857
AL133243.4	3.20926	0.047857
AL353804.1	3.20926	0.047857
AC010680.4	3.20926	0.047857
MKRN5P	3.20926	0.047857
CLDN20	3.20926	0.047857
AC040977.1	3.20926	0.047857
LINC01303	3.20926	0.047857
AL080317.1	3.20926	0.047857
AC073257.1	3.20926	0.047857
AL133331.1	3.20926	0.047857
AC004832.5	3.20926	0.047857
AC068870.1	3.20926	0.047857
AC068134.2	3.20926	0.047857
PSD2	3.20926	0.047857
LMOD3	3.20926	0.047857
AC119403.1	3.1933	0.00549287
ZNF66	3.14481	0.00592433
NPIPA8	3.14262	0.00033941
SLC4A5	3.13981	0.00683235
DND1	3.09576	3.9377e-06
AC010327.8	3.09366	0.00819504
AC099063.4	3.07458	0.012005
LILRB3	3.07176	0.00926414
AP000866.2	3.05726	0.00942112
TTC41P	3.05726	0.00942112
AL031587.3	3.05726	0.00942112
C1QTNF2	3.05726	0.00942112
AP002813.1	3.05726	0.00942112
AC008770.2	3.03172	0.0529571
AL604028.1	2.9748	0.000428128
AC005306.1	2.96058	0.225789
AL139220.2	2.94623	2.12667e-05
AC025423.4	2.94369	0.000102977
AP001977.1	2.92758	2.88354e-05
STK4-AS1	2.88733	0.00075954
AC019080.5	2.88733	0.0172693
AC011290.2	2.88733	0.0172693
AC025627.1	2.88733	0.0172693
KLRG2	2.88733	0.0172693
AC025449.1	2.88733	0.0172693
AC073439.1	2.88733	0.0172693
AL139234.1	2.88733	0.0172693
MROH3P	2.88733	0.0172693
EIF4HP2	2.88733	0.0172693
HERC2P5	2.88733	0.0922655
AC093535.2	2.87465	0.0180172
AC008406.3	2.85876	0.0178332
AC013268.1	2.85819	0.0972821
AC090510.3	2.83584	0.0358382
HCG15	2.83075	0.0184102
AL158214.2	2.82663	0.00202964
AC073575.2	2.79982	0.000426871
ENHO	2.79422	0.00134408
TTC36	2.79422	0.00134408
AC017083.2	2.77258	5.83484e-07
AL133453.1	2.76697	2.63568e-08
AL590867.1	2.70774	0.000271478
OMA1	2.70065	7.74533e-19
AL008729.2	2.69469	0.00237127
AC024592.2	2.69469	0.0316256
AL390195.2	2.69469	0.0316256
AC018809.1	2.69469	0.0316256
PDE2A	2.69469	0.0316256
AC006252.1	2.69469	0.0316256
SPINK5	2.69469	0.0316256
IFNE	2.69469	0.0316256
AL359513.1	2.69469	0.0316256
AC002116.2	2.69469	0.0316256
ZNF433-AS1	2.69469	0.0316256
CACNB4	2.69469	0.0316256
PKDREJ	2.69469	0.0316256
AC114812.1	2.6712	0.0228882
BRCA2	2.66869	2.06118e-09
GUSBP3	2.6615	0.000333469
AC124283.1	2.64827	8.00354e-09
FAM111B	2.63457	7.23215e-15
KIF15	2.6243	4.09337e-07
KCNH1	2.60542	0.0407543
NPAT	2.59783	1.40673e-11
RPL7AP66	2.59259	0.0293719
CU633906.5	2.58777	0.00416829
TAF7L	2.58777	0.00416829
ARNILA	2.58777	0.00416829
RPL12P16	2.58144	0.0251596
AL353763.2	2.5503	0.00045849
GBX2	2.54497	0.0479595
AC126755.6	2.54348	7.43293e-05
USP32P1	2.52193	0.00577035
RGPD8	2.4861	0.0169151
AC092296.2	2.4771	0.0571097
AOC2	2.47553	0.00453373
LINC01140	2.47229	0.057801
PLVAP	2.47229	0.057801
AP001053.1	2.47229	0.057801
AC138409.1	2.47229	0.057801
AC018638.7	2.47229	0.057801
SHISA8	2.47229	0.057801
PPP1R1B	2.47229	0.057801
LAMC3	2.47229	0.057801
NPW	2.47229	0.057801
LNC-LBCS	2.47229	0.057801
ZKSCAN7	2.47229	0.057801
AC026704.1	2.47229	0.057801
MTND5P11	2.47229	0.057801
AC245884.9	2.47229	0.057801
AC020915.1	2.47229	0.057801
AC022028.2	2.47229	0.057801
ABCA17P	2.47229	0.057801
AC005476.2	2.47229	0.057801
CD34	2.47229	0.057801
AL031055.1	2.47229	0.057801
MUC2	2.47229	0.057801
CFAP73	2.47011	0.0468902
AL035456.1	2.46283	0.056699
H3-5	2.46274	0.0579394
FOS	2.45924	0
RHOXF1P3	2.45894	0.000172811
TUBB4A	2.45794	0.0586396
P2RX2	2.45794	0.0586396
GAPDHP62	2.44703	0.0669757
AS3MT	2.44128	0.000624635
AP000542.2	2.43924	0.00755708
SPDYA	2.43533	0.00544999
TSNAX-DISC1	2.43482	0.00216076
PCDHGA5	2.43165	0.00133034
LNCOC1	2.42632	0.0117628
RANBP17	2.41785	3.50777e-08
AC145207.6	2.41553	0.00698356
Z73420.2	2.40431	0.0616991
FCF1P2	2.39233	0.0182406
ZNF823	2.38983	9.49155e-06
CRYGS	2.38983	0.00173986
CU633967.1	2.38558	0.0713316
TMEM269	2.3847	0.0522261
EXOSC6	2.38406	1.81075e-28
CALHM6	2.38144	0.129567
ANKRD10-IT1	2.37619	0.120405
AC096637.2	2.36126	0.0917465
KRTAP2-3	2.34676	0.000424691
MAFA	2.34676	0.012702
AC067852.3	2.34676	0.012702
TEX22	2.34676	0.012702
TNNC2	2.34676	0.012702
AC018628.1	2.34676	0.012702
ITGA7	2.34676	0.012702
PTGES3L	2.34414	0.0128429
AL929472.2	2.33689	0.117166
VN1R1	2.32825	0.00958115
LINC02275	2.32403	0.00206942
PRDM6	2.32029	0.000105341
AL356534.1	2.31494	0.083869
AC008738.7	2.3108	0.000158199
AC087354.1	2.3085	0.00514484
TRAM1L1	2.30237	0.00296443
FP325332.1	2.30237	0.00296443
AC026356.2	2.30237	0.00296443
MIR497HG	2.28755	0.0829536
AC104758.1	2.28748	0.0442696
DOP1A	2.28428	1.8492e-05
NRG4	2.2824	0.0901172
AC023055.1	2.28144	1.93741e-12
ZGRF1	2.27965	0.000714712
AGAP6	2.27023	2.8965e-19
SYCP2	2.26584	0.000175859
SAMD9L	2.26584	0.000175859
AC011466.1	2.26307	0.0939718
AC006486.1	2.25426	6.22283e-19
AC010809.1	2.24742	0.102331
RPL23AP87	2.24281	0.0407672
SPACA6P-AS	2.22647	0.101566
ANKRD20A3P	2.22376	0.103874
BCAR3-AS1	2.22362	0.102175
ZNF546	2.21646	0.0213864
IMPG2	2.21502	0.104022
RPL7AP60	2.21214	0.104645
ATAD5	2.20926	1.17714e-06
AC009086.2	2.20926	0.00502227
AP000345.2	2.20926	0.00502227
INHBE	2.20926	0.0219771
AC008180.2	2.20926	0.0219771
ZNF573	2.20926	0.0219771
LINC01778	2.20926	0.0219771
AC009053.3	2.20926	0.0219771
AL121895.1	2.20926	0.0219771
AC004846.2	2.20926	0.0219771
ANPEP	2.20926	0.0219771
AQP5	2.20926	0.0219771
LRRN4CL	2.20926	0.105272
AL354696.1	2.20926	0.105272
ASS1P10	2.20926	0.105272
SNHG31	2.20926	0.105272
AC073842.2	2.20926	0.105272
AD000864.1	2.20926	0.105272
AC090181.3	2.20926	0.105272
RPL23AP57	2.20926	0.105272
AC109326.1	2.20926	0.105272
SIRPB1	2.20926	0.105272
AKAP3	2.20926	0.105272
PAMR1	2.20926	0.105272
AL117339.3	2.20926	0.105272
AC007879.3	2.20926	0.105272
TMCO1-AS1	2.20926	0.105272
GPBAR1	2.20926	0.105272
AC091132.4	2.20926	0.105272
AP006545.1	2.20926	0.105272
AC010504.1	2.20926	0.105272
AL359510.2	2.20926	0.105272
AP002847.1	2.20926	0.105272
AC004801.6	2.20926	0.105272
LINC01714	2.20926	0.105272
AL391834.1	2.20926	0.105272
MSTN	2.20926	0.105272
COL6A4P2	2.20926	0.105272
ROBO4	2.20926	0.105272
PYY2	2.20926	0.105272
AC105411.1	2.20926	0.105272
FGF17	2.20926	0.105272
AL021407.3	2.20926	0.105272
ACTG1P10	2.20926	0.105272
AP000654.1	2.20926	0.105272
AC068790.9	2.20926	0.105272
BMP5	2.20926	0.105272
AC006059.1	2.20926	0.105272
AC011912.1	2.20926	0.105272
AP001625.2	2.20926	0.105272
AC008498.1	2.20926	0.105272
FXYD7	2.20926	0.105272
LINC02232	2.20926	0.105272
AC078802.1	2.20926	0.105272
PTGER2	2.20926	0.105272
SLC34A2	2.20926	0.105272
MLXP1	2.20926	0.105272
RPL12P38	2.20659	0.0928514
AP4B1-AS1	2.20116	0.000313754
AC244472.1	2.20058	0.107175
SHLD2P3	2.19928	0.0829699
AL136295.3	2.19545	0.0515365
AC091057.3	2.19512	0.303938
AC099811.2	2.1836	7.37561e-09
LTB4R	2.1824	3.39008e-16
CFHR1	2.17916	0.0478347
GTF3C2-AS1	2.17871	0.103478
AC026333.3	2.17027	0.105331
AC002116.1	2.1613	1.86722e-09
TRIM6-TRIM34	2.15911	2.54251e-05
AC005632.6	2.13526	0.00199335
AL356056.1	2.13222	0.122929
TMEM30A-DT	2.13166	0.00201553
CRYBG3	2.12456	3.55799e-06
Z83745.1	2.12437	4.89088e-05
ATAD2	2.12289	3.63128e-37
POLQ	2.10993	1.3978e-06
FTH1P23	2.10972	0.00845388
AC008537.4	2.09344	0.00204858
HLA-DOB	2.09245	0.00177919
CEP162	2.08897	2.10078e-06
NRK	2.08897	0.000796104
MIA-RAB4B	2.08694	0.0621752
FRMPD2	2.08211	0.0132719
CCDC144CP	2.08164	0.00702987
KLRA1P	2.07998	7.96497e-05
FOXJ1	2.07176	8.68426e-07
AP000437.1	2.05886	0.0375352
AC010336.1	2.05874	0.000181461
GREM1	2.05726	0.00330006
ZNF254	2.05726	0.00330006
TYMSOS	2.05726	0.00330006
TMEM88	2.05726	0.037737
AC005695.1	2.05726	0.037737
CHRM4	2.05726	0.037737
ROBO3	2.05726	0.037737
PTGDR2	2.05726	0.037737
LINC02154	2.05726	0.037737
AC091153.3	2.05726	0.037737
TET1	2.05726	0.037737
BVES	2.05726	0.037737
CCT8P1	2.05726	0.037737
CYSLTR1	2.02038	0.00305212
AC021491.4	2.01908	0.00133058
ANKRD12	2.00763	9.29815e-12
HMMR	2.0049	5.1936e-25
AC010226.1	2.00437	0.091002
EIF4EBP3	2.00319	0.0158038
LEAP2	2.00281	0.0141261
CSF3	2.00281	0.0141261
AC004951.4	1.99639	0.00332974
DLGAP5	1.97871	2.63937e-29
HMGB2P1	1.9748	0.00542727
PCM1	1.97237	3.55688e-31
PUM3	1.96979	1.11188e-08
PFN1P8	1.96889	0.0117621
UGT1A5	1.96669	1.58063e-33
LRRC39	1.96618	0.00541125
CCR6	1.96058	0.499982
AC127502.2	1.95815	0.000476429
CENPF	1.9563	1.17716e-21
AC025884.2	1.95084	0.0530862
FAM25BP	1.94738	0.172423
CD74	1.94392	0.173446
CYP2U1-AS1	1.94337	0.171473
AL049840.5	1.93897	0.000237531
AC024940.1	1.9387	0.0550913
NRGN	1.93796	0.000334895
AP000781.2	1.93248	0.0212325
AC084125.4	1.92647	0.178649
TTLL13P	1.90345	0.0005076
CCN2	1.90343	2.18868e-61
AC092661.1	1.90178	0.106585
LINC01551	1.90173	0.0135245
TPM3P6	1.90051	0.167894
AL135978.2	1.89811	0.187292
AMH	1.89453	0.0227139
CLDN10	1.89453	0.1884
AL596223.2	1.89446	0.186228
SORD2P	1.89136	8.70629e-05
NAV3	1.89135	5.99026e-08
MTRNR2L8	1.88913	0.0638646
SPDYE17	1.88733	0.00812868
CLDN8	1.88733	0.00886035
GPR35	1.88733	0.00886035
AC105052.5	1.88733	0.0234067
RECK	1.88733	0.0234067
LINC00513	1.88733	0.0234067
SKOR1	1.88733	0.0234067
GPM6B	1.88733	0.0642015
HOXB2	1.88733	0.0642015
AL157838.1	1.88733	0.0642015
TLCD3B	1.88733	0.0642015
PRPH	1.88733	0.0642015
OR5AS1	1.88733	0.0642015
AC099552.5	1.88733	0.0642015
AL139095.3	1.88733	0.0642015
CYP4F8	1.88733	0.0642015
AL590762.2	1.88733	0.0642015
GDPD2	1.88733	0.190637
ZNF404	1.88733	0.190637
AP000662.1	1.88733	0.190637
ITPRID1	1.88733	0.190637
ADRA2B	1.88733	0.190637
RPL10P1	1.88733	0.190637
CTXND1	1.88733	0.190637
WIPF3	1.88733	0.190637
FAM237B	1.88733	0.190637
AC069528.2	1.88733	0.190637
TAFA3	1.88733	0.190637
LSP1	1.88733	0.190637
Z99916.1	1.88733	0.190637
KRT79	1.88733	0.190637
ANP32BP1	1.88733	0.190637
KRT8P26	1.88733	0.190637
AL162274.2	1.88733	0.190637
AC092447.1	1.88733	0.190637
ACKR4	1.88733	0.190637
TACR1	1.88733	0.190637
TLDC2	1.88733	0.190637
AL133406.2	1.88733	0.190637
NR2E3	1.88733	0.190637
AL138787.1	1.88733	0.190637
MEF2C	1.88733	0.190637
CD3D	1.88733	0.190637
AC083880.1	1.88733	0.190637
PADI6	1.88733	0.190637
AL359715.4	1.88733	0.190637
HCG20	1.88733	0.190637
ATP12A	1.88733	0.190637
AL356235.1	1.88733	0.190637
THAP12P3	1.88733	0.190637
AC096720.2	1.88733	0.190637
AC026341.1	1.88733	0.190637
HAPLN2	1.88733	0.190637
NWD2	1.88733	0.190637
LINC02243	1.88733	0.190637
EFCAB13	1.88733	0.190637
LINC01393	1.88733	0.190637
IL19	1.88733	0.190637
SMIM17	1.88733	0.190637
AC007876.1	1.88733	0.190637
AMBP	1.88733	0.190637
AP001107.4	1.88733	0.190637
RTBDN	1.88733	0.190637
PITPNM2-AS1	1.88733	0.190637
GPR18	1.88733	0.190637
AL645940.1	1.88733	0.190637
PKD2L1	1.88733	0.190637
FAM20A	1.88733	0.190637
DNAAF6	1.88733	0.190637
MIR137HG	1.88733	0.190637
AC087762.2	1.88733	0.190637
AL132982.1	1.88733	0.190637
AC139887.4	1.88733	0.190637
CCDC110	1.88733	0.190637
BIN2	1.88733	0.190637
SIGLEC16	1.88733	0.190637
AC092611.1	1.88416	0.163258
AC079921.1	1.88376	0.189547
RPL10AP6	1.88372	0.191765
GOLGA4	1.87944	3.10001e-52
KRT16P1	1.87851	0.0957998
RPSAP58	1.87776	0.0739264
AP000873.4	1.87298	0.0655812
ANKRD20A8P	1.87298	0.192924
AC055839.2	1.87156	0.128418
AP001033.1	1.86736	0.0680217
KNL1	1.86461	2.58473e-07
AC026523.2	1.85932	0.257155
A1BG	1.85842	0.150072
DNTTIP2	1.85649	4.47761e-70
GNG3	1.85473	0.0870856
SGO2	1.85417	2.02349e-09
AC093110.1	1.85302	0.167096
AL353593.1	1.85257	0.0642605
AC087164.2	1.84902	0.156112
AC016876.3	1.84885	1.06884e-25
KRT86	1.84757	0.0088761
DPP9-AS1	1.84491	0.000541775
PABPC4-AS1	1.84469	0.197532
AC245884.1	1.84469	0.197532
AC004832.3	1.83878	0.00931225
KLHL33	1.83786	0.000544271
AKAP6	1.83486	0.000850646
FAM89A	1.83486	0.000850646
PMS1	1.83269	1.08567e-06
AC009271.2	1.83075	0.00264284
MNS1	1.82896	0.000361816
TTK	1.82593	8.40601e-10
FREM2	1.82022	3.50789e-05
AL080276.2	1.81524	0.00466649
AC103957.1	1.81237	0.118929
CEP55	1.80866	9.10976e-24
PTCHD3P1	1.80858	0.0133542
RANBP2	1.80063	1.03806e-55
GALNT16	1.79657	0.0791188
LINC02428	1.7947	0.000532523
AC127024.5	1.79422	0.0143475
AL109918.1	1.79422	0.0143475
RPL23AP34	1.79422	0.298904
SMC3	1.79407	3.62663e-20
FOXD4L5	1.78703	0.158629
ANLN	1.77387	1.55497e-39
CWF19L2	1.77186	1.41123e-05
AC008894.3	1.76514	0.0337175
AC020978.7	1.76405	4.90445e-06
SNHG27	1.76311	0.00338002
CEBPZ	1.76303	4.21831e-20
AC124068.2	1.7618	0.0384117
PCP2	1.7618	0.0384117
RPLP0P2	1.7618	0.0384117
MEOX1	1.7618	0.0384117
CATSPERE	1.7618	0.0384117
ZHX1-C8orf76	1.75766	0.000237853
AC026191.1	1.75665	0.00872901
NPIPB8	1.75443	0.0120496
AP000487.1	1.75334	0.00345334
AC007216.3	1.75222	0.0391514
IMPDH1P10	1.74715	0.000340234
ZNF286B	1.74657	0.0099198
TMPO-AS1	1.74248	1.68164e-10
ZNF638	1.74194	5.01752e-42
NAIPP2	1.74174	7.90332e-07
ACE2	1.73863	0.0206502
N4BP2L2-IT2	1.73533	0.00877475
MYLPF	1.73533	0.00877475
AC007952.1	1.73245	0.13071
AC019171.1	1.73132	0.242608
CDSN	1.72838	0.057229
MIS18BP1	1.72687	3.22286e-24
RNF222	1.72614	0.00207324
AC233699.1	1.72562	0.0365224
AL049840.6	1.72515	4.45385e-09
PLCB2	1.72383	0.00211074
ECT2	1.71572	6.82647e-33
ZNRF2P2	1.71176	0.0116504
AC010271.1	1.71135	0.0961069
KIF20B	1.71045	4.48759e-09
ZNF184	1.70676	2.25272e-06
ZNF788P	1.70291	0.252758
SULT1A4	1.69994	1.60346e-21
MTND6P22	1.69675	0.107435
DHRS4L1	1.69571	0.106837
ITGA1	1.69469	0.023022
MYH3	1.69469	0.023022
LINC00571	1.69469	0.107988
AL079307.1	1.69469	0.107988
ZSCAN12P1	1.69469	0.107988
LINC01431	1.69469	0.107988
AC087477.2	1.69469	0.107988
LINC00622	1.69469	0.107988
AC104109.2	1.69469	0.107988
AC010976.1	1.69469	0.107988
LINC00365	1.69469	0.107988
CCDC171	1.69469	0.107988
C6orf58	1.69469	0.107988
FAM172BP	1.69469	0.107988
ABI3BP	1.69469	0.107988
SOX2	1.69469	0.107988
NPR1	1.69469	0.107988
AC025165.3	1.68944	0.0820372
ZNF829	1.68749	0.109051
AC005324.4	1.68335	0.173383
AC079336.5	1.68033	0.110119
SMC6	1.67434	1.34054e-15
AC010997.5	1.67321	0.0886006
CKAP2L	1.67274	5.74935e-10
C5	1.6716	0.000808889
EBI3	1.6716	0.000808889
CNTN2	1.66974	0.264862
VPS13A	1.66554	1.07672e-28
MSS51	1.65992	0.000126516
ASPM	1.65424	4.1549e-18
LINC02004	1.65287	0.0138644
GPR75	1.65287	0.0138644
GPRASP1	1.65287	0.0138644
AC025423.2	1.65213	4.09524e-05
CWC22	1.64766	1.69047e-14
AP001160.1	1.64559	0.103017
NEGR1	1.64293	0.0585739
NCAPG	1.64137	3.51519e-12
AC093525.1	1.63997	0.234651
LINC00632	1.63886	0.117326
AC004556.3	1.63419	0.0286724
AC239804.1	1.6338	0.233016
AC138811.2	1.63021	0.000138868
ZNF321P	1.62965	0.00424744
AC007279.1	1.62718	0.28078
ABCA5	1.6243	3.07549e-05
AL604028.2	1.6243	0.00839023
AP005230.1	1.6243	0.0623361
AP001148.1	1.6243	0.0623361
KLHL4	1.6243	0.0623361
GPHA2	1.6243	0.0623361
AC006504.7	1.6243	0.0623361
AC091806.1	1.6195	0.0628947
TBCEL-TECTA	1.61683	0.1829
CSE1L	1.61443	2.00219e-67
DEPDC1	1.61347	1.46971e-12
BCLAF1	1.61153	5.66496e-58
ESF1	1.60915	3.22069e-18
TMOD2	1.60761	7.07922e-05
EEF1A1P22	1.60652	0.0338266
USP45	1.60354	7.47152e-05
ZDHHC8P1	1.60354	0.00509964
MICU3	1.60354	0.00509964
NDC80	1.59429	8.95897e-10
KIF18A	1.59259	4.84313e-07
SYNJ2BP-COX16	1.58988	0.00848207
DUSP9	1.58777	0.000293493
AC132825.5	1.58777	0.0365665
DTX1	1.58777	0.0365665
ATXN1-AS1	1.58777	0.0365665
CENPU	1.58602	1.50103e-15
AP000295.1	1.58463	0.0162777
RIF1	1.58299	1.92372e-24
FAM110D	1.57921	0.289752
AL358781.1	1.56778	0.00722938
CNTRL	1.5654	1.87909e-08
RBBP8	1.5654	1.87909e-08
DIRC3	1.5654	0.0217052
GCNT4	1.5654	0.0217052
AL731569.1	1.5654	0.0217052
ADAM28	1.5654	0.0217052
AC100861.2	1.56033	0.106695
SCEL	1.55571	7.06841e-08
AC124248.2	1.54554	0.201375
ZNF700	1.54505	1.26065e-12
AC092683.1	1.54458	3.07659e-12
AC025181.2	1.54444	0.00027416
NDUFB2-AS1	1.54205	0.0702792
AL355347.1	1.53841	0.00166019
DYNC2H1	1.53503	0.000105192
AC005520.1	1.53363	1.08506e-09
USP16	1.53119	1.39827e-15
ZNF20	1.53119	0.0047527
DPY19L2P3	1.53119	0.0741587
AC146944.2	1.53119	0.135184
AC025279.1	1.53119	0.258757
ZNF92	1.52958	0.00282997
AP006621.1	1.52779	0.314752
OR4F17	1.52641	0.00382915
AC087190.3	1.52257	7.38009e-40
Z99129.3	1.5196	0.322831
ZNF182	1.51536	0.00108516
AL663070.1	1.51536	0.257684
SLC3A1	1.51498	0.299448
LRRC26	1.51294	6.00515e-09
PPIG	1.51223	9.95911e-22
PHIP	1.51203	5.67345e-13
BRIP1	1.50818	2.49243e-05
MMP24	1.50685	0.304918
SAMD9	1.50624	2.54604e-13
PHF3	1.50313	1.15889e-17
AC130343.1	1.49662	0.337009
AP000944.4	1.4914	0.629244
AC009133.2	1.49088	9.08044e-14
AC092666.1	1.48679	0.434571
CYP4F35P	1.48672	0.00936187
AC004593.2	1.48663	0.0108895
AC104852.1	1.48658	0.172762
RECQL	1.48638	2.79617e-18
AL137186.2	1.48395	0.00594165
AC003102.1	1.48284	0.0320713
RPS11P5	1.48193	0.176616
UBE2L4	1.48188	0.338146
HMGB3P24	1.4771	0.340108
HNRNPA1P6	1.4771	0.340108
HSP90AA1	1.47545	0
TBC1D32	1.47496	0.00428112
AC092747.4	1.47494	2.08866e-05
C15orf56	1.4739	0.0993936
GEN1	1.47229	2.9302e-13
FAM53A	1.47229	0.000378265
GIN1	1.47229	0.00162716
AC107021.2	1.47229	0.00436944
SLAMF7	1.47229	0.0199566
LINGO2	1.47229	0.0199566
MPZ	1.47229	0.0199566
AL109811.2	1.47229	0.0336368
AC006273.1	1.47229	0.0336368
COL27A1	1.47229	0.0574173
LINC01460	1.47229	0.0574173
AC008760.2	1.47229	0.0574173
AC007342.9	1.47229	0.0574173
ZIC5	1.47229	0.0574173
AC107214.1	1.47229	0.0574173
AL355075.6	1.47229	0.0574173
EBLN2	1.47229	0.0574173
COLEC11	1.47229	0.0998559
PKP4-AS1	1.47229	0.0998559
ELFN2	1.47229	0.0998559
AL118558.4	1.47229	0.0998559
RORA	1.47229	0.0998559
MYH15	1.47229	0.0998559
YTHDF3-AS1	1.47229	0.0998559
TPH1	1.47229	0.0998559
DCDC1	1.47229	0.0998559
HCST	1.47229	0.0998559
SLCO1B7	1.47229	0.0998559
KIF26A	1.47229	0.179082
CYP4X1	1.47229	0.179082
GALNT18	1.47229	0.179082
AC104809.2	1.47229	0.179082
CCDC154	1.47229	0.179082
IQGAP2	1.47229	0.179082
AC025442.2	1.47229	0.179082
Z97055.2	1.47229	0.179082
GLIS1	1.47229	0.179082
AC018892.3	1.47229	0.179082
DZIP1	1.47229	0.179082
PTGDS	1.47229	0.179082
IGSF6	1.47229	0.179082
DIO1	1.47229	0.179082
AP002992.1	1.47229	0.179082
CLDN16	1.47229	0.179082
POLH-AS1	1.47229	0.179082
AC008764.9	1.47229	0.179082
ATOH8	1.47229	0.179082
AC092803.1	1.47229	0.179082
C3orf80	1.47229	0.179082
RDM1P5	1.47229	0.179082
HOXA1	1.47229	0.179082
LINC02656	1.47229	0.179082
AC002128.2	1.47229	0.179082
FAM167B	1.47229	0.179082
PACERR	1.47229	0.179082
C7orf57	1.47229	0.179082
MFSD1P1	1.47229	0.179082
CYP2E1	1.47229	0.179082
MAP3K7CL	1.47229	0.179082
LINC01829	1.47229	0.179082
AC005041.3	1.47229	0.179082
EIF4HP1	1.47229	0.319041
AC040160.2	1.47229	0.33968
GS1-594A7.3	1.47229	0.342082
SPEM2	1.47229	0.342082
AC093392.2	1.47229	0.342082
AC067852.4	1.47229	0.342082
AC092681.2	1.47229	0.342082
AC114971.1	1.47229	0.342082
AC138470.1	1.47229	0.342082
AF131216.3	1.47229	0.342082
AL592494.2	1.47229	0.342082
AC068282.2	1.47229	0.342082
LINC02747	1.47229	0.342082
NLRC4	1.47229	0.342082
AC010184.1	1.47229	0.342082
OR6J1	1.47229	0.342082
AC119427.1	1.47229	0.342082
TMA16P2	1.47229	0.342082
BMPR1B-DT	1.47229	0.342082
AC137630.2	1.47229	0.342082
AC013731.1	1.47229	0.342082
OR6E1P	1.47229	0.342082
GPR68	1.47229	0.342082
AL008727.1	1.47229	0.342082
LINC01341	1.47229	0.342082
STPG4	1.47229	0.342082
AK3P3	1.47229	0.342082
FETUB	1.47229	0.342082
RASD1	1.47229	0.342082
AC073115.2	1.47229	0.342082
AC244090.2	1.47229	0.342082
AC015712.7	1.47229	0.342082
Z97989.1	1.47229	0.342082
AC006452.2	1.47229	0.342082
WDR63	1.47229	0.342082
AC091133.5	1.47229	0.342082
AC008945.2	1.47229	0.342082
AL022324.2	1.47229	0.342082
AL137100.3	1.47229	0.342082
TMEM71	1.47229	0.342082
CUBN	1.47229	0.342082
SYPL1P2	1.47229	0.342082
AC090510.2	1.47229	0.342082
AC131011.1	1.47229	0.342082
GRM4	1.47229	0.342082
AC008897.3	1.47229	0.342082
AC073263.1	1.47229	0.342082
ANKRD18CP	1.47229	0.342082
AC093788.1	1.47229	0.342082
AC103957.2	1.47229	0.342082
AP000547.2	1.47229	0.342082
GCM1	1.47229	0.342082
NRAD1	1.47229	0.342082
IGDCC3	1.47229	0.342082
AC135178.6	1.47229	0.342082
RPS3P6	1.47229	0.342082
CATIP-AS1	1.47229	0.342082
AL033523.1	1.47229	0.342082
ASB12	1.47229	0.342082
AC114812.4	1.47229	0.342082
RASL10A	1.47229	0.342082
PGPEP1L	1.47229	0.342082
LGALSL-DT	1.47229	0.342082
PGAM1P5	1.47229	0.342082
CPNE9	1.47229	0.342082
AL512326.3	1.47229	0.342082
CHMP4BP1	1.47229	0.342082
CPQ	1.47229	0.342082
AL359711.2	1.47229	0.342082
CYP2D8P	1.47229	0.342082
Z85994.1	1.47229	0.342082
CPXM1	1.47229	0.342082
DNM1P35	1.47229	0.342082
ACTA1	1.47229	0.342082
AP003119.2	1.47229	0.342082
CDC42P3	1.47229	0.342082
FMR1NB	1.47229	0.342082
CARD16	1.47229	0.342082
HOXB4	1.47229	0.342082
GALR2	1.47229	0.342082
LINC02289	1.47229	0.342082
TECRL	1.47229	0.342082
AC022274.1	1.47229	0.342082
FOXP4-AS1	1.47229	0.342082
AC011472.4	1.47229	0.342082
AL021807.1	1.47229	0.342082
KIF4B	1.47229	0.342082
AL590640.2	1.47229	0.342082
RLN2	1.47229	0.342082
CALCRL	1.47229	0.342082
AC087239.1	1.47229	0.342082
AC074141.1	1.47229	0.342082
UBE2R2-AS1	1.47229	0.342082
LINC02454	1.47229	0.342082
Z69706.1	1.47229	0.342082
DUTP6	1.47229	0.342082
AL390728.2	1.47229	0.342082
ZEB2	1.47229	0.342082
TAFA2	1.47229	0.342082
TBX15	1.47229	0.342082
AC019131.2	1.47229	0.342082
ADAMTS8	1.47229	0.342082
AC012531.2	1.46766	0.334519
H2AC20	1.46753	0.341645
KCNK15	1.46679	0.0123552
AP001885.3	1.46657	0.0336213
AL137784.1	1.46569	0.41957
LINC02362	1.4651	0.180672
LHFPL3	1.46434	0.100475
AC020558.1	1.46283	0.341205
CYP51A1-AS1	1.46271	0.101514
ARID4A	1.46052	1.71853e-09
HMGN3-AS1	1.45794	0.10235
STPG2-AS1	1.45794	0.345609
AL138694.1	1.45794	0.345609
OR52I1	1.4578	0.348068
PLCD4	1.45586	5.49255e-05
AC132812.1	1.44894	0.000262657
TOP2A	1.44751	1.34141e-27
AC093297.2	1.44533	8.19962e-05
AL596202.1	1.44373	0.0611379
KRT18P48	1.44373	0.349145
C21orf62	1.44373	0.349145
SMC2	1.43987	5.72058e-10
DHFRP1	1.43908	1.01697e-05
AF230666.1	1.4383	0.162638
AL034405.1	1.43823	0.356206
TTC37	1.43721	2.68519e-22
RB1CC1	1.43523	1.08075e-18
CEP135	1.43511	7.67405e-05
AC090510.1	1.43277	0.33333
RGPD5	1.43189	2.59629e-12
RPS2P55	1.43132	0.0225083
AC074386.1	1.43078	0.0593935
Z84723.1	1.4253	0.352195
AL671710.1	1.42317	1.33954e-06
GABRG2	1.42303	0.283083
TMSB4XP4	1.42173	0.00636668
ALMS1	1.42076	2.12688e-08
DMTF1	1.41785	1.46543e-14
RNF125	1.41766	0.0263141
AC009802.1	1.41571	0.356242
AC094105.2	1.41571	0.356242
BRCA1	1.41548	5.96256e-08
CASP8AP2	1.41279	2.17878e-07
ANKRD26	1.41279	2.17878e-07
EIF5B	1.41278	3.53782e-57
HAUS6	1.41217	2.74118e-10
AF127577.1	1.41165	0.0063981
POLR3G	1.41089	0.0108387
PLAAT2	1.41089	0.0108387
AC083799.1	1.41083	0.000101567
BLM	1.40941	5.78842e-06
RPL6P27	1.40834	0.318866
AC093827.5	1.40751	0.00945282
ATG2B	1.40671	0.000509107
STIL	1.40621	2.08955e-13
PTPN13	1.40439	1.41288e-06
BDP1	1.40191	3.95715e-10
ARTN	1.40191	2.25776e-06
AC060766.5	1.40022	0.24326
LINC01609	1.39716	0.0212515
AC011379.2	1.39567	0.00247048
KIF21A	1.39429	0.00010921
AC004951.3	1.39429	0.502757
AC009133.4	1.39291	0.218085
DNAJC13	1.39172	7.82361e-25
AC123595.2	1.39071	0.0813543
AL513497.1	1.38983	0.00219354
LINC01564	1.38983	0.0303378
SEC14L5	1.38983	0.0303378
AL354920.1	1.38983	0.0303378
AGAP14P	1.3894	0.00568771
MMADHC-DT	1.38823	0.363372
AC022973.3	1.38823	0.363372
SPDL1	1.38656	2.05831e-10
AL133353.2	1.38656	0.0565109
ZNF518A	1.38579	4.68991e-10
EXO1	1.38483	3.26277e-10
RANBP6	1.3821	3.81671e-05
CNTNAP3	1.38136	0.000224745
HLTF	1.38062	3.93997e-17
AL133410.3	1.37789	0.00075268
AC005261.1	1.37496	1.79859e-30
AL354919.1	1.37483	0.218494
HELLS	1.37344	3.07567e-14
DOC2GP	1.37276	0.0515461
GLTPD2	1.37276	0.0515461
UTRN	1.36898	3.91672e-15
STAG1	1.36732	1.60466e-10
UQCRFS1P1	1.36592	4.87344e-11
UGT1A7	1.3615	0.000366742
SYT16	1.36126	0.00973733
AURKC	1.36126	0.00973733
ITPKA	1.36126	0.00973733
ZNF600	1.3528	0.00204939
AC015688.6	1.3502	0.0807901
AC127024.6	1.34797	0.374124
CEP112	1.34676	0.0889972
AC005776.2	1.34676	0.0889972
LRRIQ1	1.34676	0.0889972
SLCO4C1	1.34676	0.0889972
LY75	1.34657	0.0254218
FANCD2	1.34455	8.63425e-13
CTRC	1.34328	0.367559
TRAF3IP2-AS1	1.34316	0.0896548
ZNF37A	1.34086	6.37535e-06
SLC47A2	1.33799	0.00108694
AL390726.4	1.33737	0.52812
COL5A2	1.33479	0.00527983
TOPBP1	1.33445	2.91713e-17
AC079329.1	1.33303	0.00613926
ZNF605	1.33287	2.56212e-08
AC090826.1	1.32647	0.086067
AF274853.1	1.32563	0.238247
CBSL	1.3252	2.60142e-07
AC009139.2	1.31944	0.510452
AC135050.7	1.31684	0.357005
HSPA4L	1.31453	0.00891487
TPK1	1.31054	0.0001148
AC005943.1	1.30644	5.05622e-09
SLX1B	1.30563	8.60147e-34
DHX57	1.30494	7.7065e-12
AC107027.1	1.30392	0.127384
NOC3L	1.30237	5.62365e-09
AL391684.1	1.30237	0.0143624
AC133528.1	1.30237	0.0456256
AC015912.3	1.30237	0.0456256
AP003068.4	1.30237	0.15754
SRP54-AS1	1.30237	0.15754
BCL2L15	1.30237	0.15754
HSD52	1.30237	0.15754
AL590666.4	1.30237	0.15754
PDCD4-AS1	1.30237	0.15754
AC087667.1	1.30237	0.15754
AL110114.1	1.30237	0.15754
DUOX1	1.30237	0.15754
COL2A1	1.30237	0.15754
LRRCC1	1.30237	0.15754
AC104964.3	1.30237	0.15754
TENM3-AS1	1.30237	0.15754
AL136040.1	1.30237	0.15754
AC120053.1	1.30237	0.15754
SFTPD	1.30237	0.15754
YWHABP2	1.30237	0.15754
TP53AIP1	1.30237	0.15754
AC117503.3	1.30237	0.15754
SYNGR4	1.30237	0.15754
AL132655.2	1.30237	0.15754
RHCE	1.30237	0.15754
PTGES3P1	1.29937	0.158022
LINC02614	1.29757	0.00482168
VSNL1	1.29597	0.388563
KIF23	1.29204	9.30677e-14
PROX2	1.29168	0.00246179
ASAH2	1.28983	0.00837378
ZNF146	1.28751	1.35856e-27
ARHGEF38	1.28568	0.0724782
MGAT4C	1.28403	0.271499
RPAP3	1.28353	1.54458e-16
PCDHGA6	1.28301	0.135575
PHF14	1.28247	7.81181e-12
FLRT1	1.28023	0.0136817
AL162377.3	1.27554	0.000761022
FAM135A	1.27436	0.0041703
LINC01978	1.2738	0.164757
ROCK2	1.27361	2.29048e-17
USP53	1.27322	6.24155e-12
USP47	1.27271	1.77018e-12
DDX60L	1.27262	2.80806e-08
NOL8	1.27245	8.45459e-11
JMJD1C	1.27178	9.30125e-17
ZNF808	1.26646	0.000820596
POT1	1.26584	3.6961e-13
RASGRP2	1.26584	0.0780154
LINC02724	1.26584	0.0780154
CCDC39	1.26584	0.0780154
LINC00607	1.26584	0.0780154
CCDC15	1.26584	0.0780154
SLC15A3	1.26584	0.0780154
EEF1DP2	1.26584	0.430619
AL133481.1	1.26584	0.54154
DBF4	1.26208	1.6212e-09
TM4SF19-TCTEX1D2	1.2585	0.00925355
NUMBL	1.25426	7.73232e-07
ASCC3	1.25411	1.09586e-11
AHI1	1.25411	0.00068216
AC012085.1	1.25217	0.423267
ADAMTSL3	1.25166	0.115909
UTP20	1.25161	9.86241e-08
Z97633.1	1.2499	0.040047
CAMK1	1.24976	0.00885441
ZNF614	1.24852	3.58334e-09
FRYL	1.24674	1.53332e-11
CKAP2	1.24488	2.38722e-18
AC091959.3	1.24429	0.0388972
BUB1B	1.24044	2.84698e-09
MSMP	1.23719	0.376725
USPL1	1.23623	2.47846e-08
COL15A1	1.23526	0.0111713
AC068631.1	1.235	0.279416
AC007383.2	1.23096	0.0188735
DPF1	1.22837	0.00325165
ATRX	1.22688	3.27117e-24
AC093675.1	1.22647	0.448196
LPL	1.22613	0.00177182
TNRC6C-AS1	1.22568	8.4327e-08
C12orf50	1.22483	0.0061526
PDS5B	1.22469	2.85314e-13
AP006222.2	1.22419	0.0496356
AC010531.1	1.21941	0.120511
KIF11	1.21918	5.0749e-16
ZNF285	1.21886	0.000895675
ZC3H6	1.21854	2.79363e-05
ZNF440	1.21712	0.0230268
QSER1	1.21615	1.93424e-27
CKAP5	1.2141	6.74715e-31
PARP15	1.2139	0.00466236
PAXBP1-AS1	1.21378	0.181018
MTRNR2L12	1.2136	0.290827
LINC00565	1.21214	0.290321
AL033519.3	1.21211	0.287935
KIF4A	1.21168	3.5555e-16
CCP110	1.21031	1.67768e-06
MMEL1	1.20984	0.0189147
NR0B1	1.20926	0.00980345
IL1RN	1.20926	0.00980345
AC111170.4	1.20926	0.0183906
AC022137.4	1.20926	0.0349658
RCBTB2	1.20926	0.0349658
LINC01252	1.20926	0.067815
ZNF578	1.20926	0.067815
HEY2	1.20926	0.067815
TTC23L	1.20926	0.135932
UNC5C	1.20926	0.135932
AC000068.1	1.20926	0.135932
BTBD18	1.20926	0.135932
STXBP6	1.20926	0.135932
LINC00337	1.20926	0.135932
AL512306.2	1.20926	0.135932
MKNK1-AS1	1.20926	0.135932
CATIP	1.20926	0.29171
PRR16	1.20926	0.29171
AC132872.2	1.20926	0.29171
AC010809.2	1.20926	0.29171
AC015849.5	1.20926	0.29171
AC010834.3	1.20926	0.29171
RBM44	1.20926	0.29171
AC099518.2	1.20926	0.29171
UNC93B4	1.20926	0.29171
LINC02028	1.20926	0.29171
AKAP14	1.20926	0.29171
AC004233.1	1.20926	0.29171
AL121672.1	1.20926	0.29171
AC015574.1	1.20926	0.29171
AC010319.3	1.20926	0.29171
ALDOB	1.20926	0.29171
LINC00528	1.20926	0.29171
AL136379.1	1.20926	0.29171
AC092802.2	1.20926	0.29171
IRX4	1.20926	0.29171
AP000926.2	1.20926	0.29171
PDE11A	1.20926	0.29171
AC233723.1	1.20926	0.29171
CCDC148	1.20926	0.29171
GAPDHP40	1.20926	0.29171
AC007848.1	1.20926	0.29171
ISL1	1.20926	0.29171
AC137936.2	1.20926	0.29171
VPS33B-DT	1.20926	0.29171
AC084036.1	1.20926	0.29171
AC092279.2	1.20926	0.29171
AL731684.1	1.20926	0.29171
DRD4	1.20926	0.29171
KCTD19	1.20926	0.29171
SOX30	1.20926	0.29171
AL627309.1	1.20743	0.00192476
PIK3CA	1.20665	1.66308e-11
CHD1	1.20656	1.45629e-14
OPA1	1.2056	2.76857e-30
CLEC18A	1.20428	0.000587335
ZNRF2P1	1.20405	4.88399e-07
BMP2K	1.20388	0.000193216
AC244636.3	1.20348	0.294508
KTN1	1.20294	5.36222e-62
TPR	1.19975	8.74858e-31
ABCE1	1.19853	1.78698e-14
TMX2P1	1.19813	0.0362217
LEO1	1.19797	9.89596e-11
AC005785.1	1.19576	0.0883015
MKI67	1.19271	1.31243e-32
LINC00641	1.19219	1.66178e-07
SERF1A	1.19216	0.00893042
FAM66A	1.19184	0.4638
KCNE1	1.19184	0.4638
AC008264.2	1.19144	0.000594687
DNAJC2	1.19133	1.02214e-12
SMC4	1.18931	1.66806e-25
DDIAS	1.18705	0.0123409
GAS2L3	1.18689	5.30863e-06
AL162632.1	1.18349	0.0227543
LINC01907	1.18279	0.0160607
TAF2	1.18229	4.70042e-14
ARHGAP11A	1.18134	1.12052e-13
AL359813.1	1.17981	0.220193
NMNAT3	1.17846	5.51252e-07
ZNF28	1.17824	1.64492e-06
AP002748.5	1.17803	4.92386e-07
AP001615.1	1.17771	0.124294
USP32P2	1.17758	8.27143e-06
RESF1	1.17684	1.02365e-08
PIP5KL1	1.17684	0.00220541
AC020741.1	1.17491	0.467077
LRPPRC	1.17438	5.02142e-50
TSGA10	1.17421	0.000320881
ZC3H13	1.17293	1.45033e-22
WDHD1	1.17113	1.14515e-06
EFCAB7	1.17113	0.000581711
PSME4	1.1707	1.44468e-21
EGR1	1.16858	2.67968e-101
ZBED3	1.16804	0.000460288
CIP2A	1.16744	2.25085e-09
AL133338.1	1.16744	0.00750197
AC093673.1	1.16744	0.058679
AC027801.1	1.16744	0.058679
KIAA1109	1.16619	3.98098e-09
POLK	1.16496	1.57094e-05
AC009090.5	1.16317	0.0083613
AC009522.1	1.16219	0.522403
NBEA	1.16125	1.39639e-07
ZNF527	1.1609	0.0322664
TRNP1	1.16035	0.0139981
ARAP1-AS2	1.15986	0.313607
WDR75	1.15893	3.09933e-09
MCM8	1.15823	4.48214e-11
ENO4	1.15804	0.0634268
KIAA2026	1.15582	0.000927548
AC023024.1	1.15564	8.45207e-06
AL391650.1	1.15386	0.109819
CCDC150	1.15367	0.229471
SPAG16-DT	1.15196	0.134901
PRC1-AS1	1.15148	0.14359
APLF	1.15037	0.0264145
AC079848.2	1.15037	0.116457
AL031009.1	1.15037	0.116457
AC121757.2	1.15037	0.116457
TSACC	1.15037	0.116457
AC005586.2	1.15037	0.116457
DPF3	1.15037	0.116457
C19orf73	1.15037	0.116457
TASOR2	1.14914	3.89266e-12
TRAPPC8	1.14819	2.47128e-09
AL353807.3	1.14792	0.325677
DZIP3	1.14757	4.42825e-06
LINC01118	1.14635	0.225936
CRLF1	1.14449	0.0180729
CCDC30	1.14228	0.000167454
IDE	1.14096	2.27193e-20
TMEM236	1.13678	0.166285
AL359715.3	1.13526	0.0506439
AC011287.1	1.13526	0.26889
LIMS3	1.13473	0.0640449
SEC16B	1.13464	0.0215834
ZNF761	1.13405	2.86833e-12
LTN1	1.13349	6.10114e-06
LARP7	1.13309	8.01094e-09
ZNF292	1.13126	1.98936e-11
CENPJ	1.13126	0.00270543
GUSBP16	1.13026	0.0179232
TOP2B	1.12984	3.85769e-32
KRT18P49	1.12984	0.237966
B3GNT4	1.12938	0.00196892
NKTR	1.12834	4.49494e-14
AC092718.4	1.12798	0.00326734
IQGAP1	1.12751	3.75007e-63
PGAM4	1.12477	0.47555
AC117461.1	1.12437	0.657985
SKA3	1.1218	1.14482e-06
AC080013.1	1.12085	0.00582142
HIF1A	1.1201	1.08763e-61
OBI1	1.11999	1.38933e-07
AKAP9	1.11941	2.63536e-12
RABEP1	1.11901	8.14226e-15
BAZ1A	1.11874	1.97917e-24
ASH1L-AS1	1.11615	0.000127898
AC018362.1	1.11581	0.378883
BAZ2B	1.11569	1.86488e-05
TBC1D3G	1.1153	0.245249
VAC14-AS1	1.11384	0.242025
AL139095.2	1.11178	0.243063
AC026464.6	1.11025	6.70702e-05
ZNF516-DT	1.10972	0.0436466
AC107027.3	1.10972	0.0995054
Z97832.2	1.10972	0.0995054
PYGM	1.10972	0.244106
AC009318.2	1.10972	0.244106
MUC6	1.10972	0.244106
ZNF14	1.10972	0.244106
SETBP1-DT	1.10972	0.244106
KRT8P49	1.10972	0.244106
GLT8D2	1.10972	0.244106
AC020922.3	1.10972	0.244106
AL844908.1	1.10972	0.244106
C4A-AS1	1.10972	0.410151
C4B-AS1	1.10972	0.410151
USP1	1.10711	3.47445e-17
CHML	1.10694	1.57514e-23
AL445524.2	1.10681	3.88326e-07
AC139272.1	1.10603	0.185342
AC008403.2	1.10479	0.220823
CCDC82	1.10456	2.34072e-05
RUFY3	1.10456	2.34072e-05
PUS7L	1.10365	3.60174e-08
GOLGB1	1.10344	2.45454e-43
AL132639.2	1.10261	0.138001
STAG2	1.10252	5.27837e-38
RN7SL3	1.10154	0.245921
AC027097.2	1.09967	0.166766
ARHGEF26-AS1	1.09461	0.080263
CCDC112	1.09378	0.0171595
PPP2R3A	1.09169	4.29666e-08
AC064799.1	1.09069	0.491588
AC018362.3	1.09036	0.162421
RAPSN	1.08897	0.000316387
NAALADL2	1.08897	0.00327566
AC242426.2	1.08889	0.0556838
AC025262.2	1.08888	0.0826017
AC130689.1	1.08767	0.226683
GCFC2	1.087	1.52867e-07
AKR7L	1.08671	0.037868
SLK	1.08425	2.35067e-25
CFAP157	1.08405	0.0265638
SPNS3	1.08373	0.00136061
MAS1	1.08268	0.513735
PRPF40A	1.08228	1.3372e-31
USP34	1.08091	2.17104e-22
ETAA1	1.07998	1.10263e-06
AL035071.1	1.07998	0.0028478
ZNF624	1.07998	0.0028478
AL162253.2	1.07998	0.0849532
SEPTIN9-DT	1.07998	0.0849532
RPL7AP11	1.07998	0.504659
LINC01967	1.07998	0.519216
SLC1A3	1.07716	0.000240892
CSPP1	1.07543	0.000484165
CTNNAL1	1.07375	1.62454e-09
EEA1	1.07339	0.000115929
AC093725.2	1.07176	0.35093
AC004080.15	1.07176	0.544998
ZNF507	1.06981	1.24822e-09
LIMD1-AS1	1.06958	9.622e-10
BUB1	1.06933	2.22381e-12
AC004882.3	1.06904	0.104468
AC118281.1	1.06661	0.000361322
TUT7	1.06567	4.19612e-10
GPC4	1.06567	0.00521352
ARHGAP18	1.06318	0.000897237
CENPA	1.06048	7.37375e-15
FAM87B	1.06046	0.202541
ROCK1	1.05854	6.80401e-12
LINC00930	1.05726	0.0110985
LINC01843	1.05726	0.0278535
MHENCR	1.05726	0.0278535
AC100860.1	1.05726	0.0725333
AC004593.1	1.05726	0.204159
AC012447.1	1.05726	0.204159
PRTN3	1.05726	0.204159
AC091825.3	1.05726	0.204159
AL138831.3	1.05726	0.204159
MTND4P12	1.05726	0.204159
GRIN2C	1.05726	0.204159
AL136295.6	1.05726	0.204159
AC022075.1	1.05726	0.204159
B3GAT1	1.05726	0.204159
BCL6B	1.05726	0.204159
LINC02387	1.05726	0.204159
SLC26A9	1.05726	0.204159
PRC1	1.05642	2.81524e-20
AC090517.5	1.05565	0.0730475
MIER3	1.05517	2.72548e-08
ZNF268	1.05441	0.000261797
NUCB2	1.05379	8.89582e-14
AL590399.4	1.05347	0.313663
ITPR2	1.05239	0.000286338
MBNL3	1.05172	1.54529e-06
BTG3-AS1	1.05002	0.154563
MECOM	1.0496	0.0039195
U2SURP	1.04928	7.56242e-35
ARHGAP5	1.04852	4.98403e-39
AC005034.3	1.04841	0.0363126
AC079414.3	1.04761	0.20908
AL031600.3	1.04708	0.0221744
AL355488.1	1.04653	0.000590814
EPHX2	1.04487	0.0239777
ZNF528	1.04345	0.000217141
AC018638.5	1.0432	0.00567542
HSPH1	1.04231	5.16668e-43
EPRS1	1.04114	1.09383e-35
AL158066.1	1.04053	0.00023258
AC005921.2	1.04021	0.134639
PIK3R1	1.03934	0.00122481
AC108860.2	1.03934	0.00829639
C12orf60	1.03934	0.0619583
CCDC17	1.03934	0.0619583
PTX3	1.03934	0.0619583
TEX15	1.03934	0.0619583
AC004540.2	1.03897	0.127648
ATR	1.0376	1.15638e-09
USO1	1.03608	3.55378e-22
RAPGEF6	1.03417	0.00106381
MACROH2A2	1.03417	0.0206447
NALCN-AS1	1.03381	0.0370825
VPS50	1.03341	8.71699e-12
C12orf4	1.03172	0.000143315
FUT9	1.03172	0.00717344
GAS2	1.03103	0.0339414
PDS5A	1.03057	6.95563e-34
LTV1	1.03029	1.73786e-07
DIAPH3	1.03029	1.98553e-05
AP001267.1	1.02966	2.90723e-06
PLCB4	1.02935	0.000923941
AL035411.3	1.02888	0.100652
DST	1.02851	2.46484e-19
LEFTY1	1.02748	0.17203
LIG4	1.02726	6.4933e-06
C16orf95	1.02722	0.000383374
UACA	1.02484	2.44869e-09
AC012073.1	1.02484	0.0177793
FAS	1.02484	0.0529602
MBLAC1	1.02484	0.0529602
AC126474.2	1.02484	0.0529602
ZNF192P1	1.02484	0.0529602
CHADL	1.02484	0.0529602
STON1	1.02484	0.0529602
AC092803.3	1.02484	0.171179
AF228730.6	1.02484	0.171179
PWWP3B	1.02484	0.171179
AC069185.1	1.02484	0.171179
TPRG1	1.02484	0.171179
AC092275.1	1.02484	0.171179
SYN2	1.02484	0.171179
OXCT2	1.02484	0.171179
TMPRSS7	1.02484	0.171179
AC145207.9	1.02484	0.171179
MT-ND4	1.02378	0
SPDYE1	1.02274	0.236486
FAM25A	1.02221	0.172474
LINC02561	1.02075	0.300446
ALG1L13P	1.02023	0.358003
SCML1	1.01978	7.72225e-08
SMC5	1.01957	5.08737e-13
C2orf74	1.01873	0.0139732
AL161891.1	1.01764	0.0543476
AGTPBP1	1.01662	0.000605324
AC090984.1	1.01628	0.000269049
AC078785.1	1.01556	0.13042
AC090617.10	1.01453	0.228811
ATP6V1B1	1.01444	0.00839507
AC018523.2	1.0143	1.27264e-05
TTC3	1.01374	1.64528e-26
MESP1	1.01286	0.0453027
ZNF790	1.01286	0.0453027
AC068446.1	1.01211	0.27994
FANCI	1.01133	4.76038e-14
PRKG1-AS1	1.00967	0.00143988
LINC01873	1.00928	0.0605405
KIF5B	1.00892	1.43142e-24
AL391152.1	1.00791	0.222632
RPL4P4	1.00789	0.277851
AL513548.1	1.00684	0.0468281
CENPC	1.00598	0.000396661
AL590807.1	1.00583	0.00663792
GRB14	1.00281	0.0387823
PJVK	1.00281	0.0387823
GRID2IP	1.00281	0.143953
HRCT1	1.00281	0.143953
AC022613.1	1.00281	0.143953
AL031985.3	1.00281	0.143953
RBM25	1.00049	4.91264e-51
DNA2	1.00003	1.04725e-07
AC007387.1	0.999915	0.184156
AC104506.1	0.999807	0.418781
FTX	0.996441	1.06351e-21
NEK2	0.996375	7.38422e-11
AC083798.2	0.994603	1.16496e-05
AL162497.1	0.994247	0.0332257
AL049555.1	0.99421	0.0294782
AC074032.1	0.993599	0.164078
HECTD1	0.993421	2.41969e-32
NUP205	0.992073	3.21018e-14
NAA15	0.991962	2.87889e-10
AL136988.1	0.991747	5.25735e-06
GNB3	0.991095	0.234076
B3GALT1	0.98943	0.309107
LINC02604	0.98887	4.7888e-05
AC005332.5	0.988739	0.0288764
UBR5	0.988462	1.38465e-26
ARAP2	0.987683	1.94409e-10
ZMYM4	0.987659	6.55472e-20
SLTM	0.987659	6.55472e-20
AC078880.4	0.9872	0.158756
LAMTOR5-AS1	0.986868	0.121398
KCNQ2	0.986868	0.121398
TIPARP-AS1	0.986868	0.121398
ARAP1-AS1	0.985593	0.0111078
LINC02560	0.985014	0.162753
AC027644.4	0.984136	2.84812e-05
FBXO48	0.983531	0.0267527
LINC00472	0.98341	0.00624364
SPP1	0.981454	4.07408e-08
AC018761.2	0.981401	0.231591
AC116366.2	0.98124	0.000232163
BRWD3	0.980442	2.62773e-09
PLA2R1	0.97848	0.0054397
SAP25	0.977903	0.00975121
MTND6P3	0.977749	0.00126245
AC019322.4	0.976264	0.0129513
AL391988.1	0.974795	0.0209833
AC008537.3	0.974795	0.102637
PCDHAC1	0.973582	0.172689
AC005520.5	0.972841	0.171165
AC008622.2	0.971674	0.203152
CLSPN	0.971663	4.03184e-05
AC022966.2	0.971397	0.250374
AC105339.6	0.971397	0.31952
LINC01910	0.970473	0.377819
RLF	0.969794	2.2436e-06
NOP58	0.969346	1.06963e-13
IL6ST	0.968505	5.51446e-24
VNN3	0.968252	0.00350666
SLC22A31	0.968252	0.00350666
AC018638.2	0.968064	0.177099
AC008750.7	0.967299	0.00362189
ZBED3-AS1	0.967088	0.0028294
AC211476.7	0.966939	0.0865342
CEP192	0.966767	3.17201e-05
AC079848.1	0.965335	0.0869698
DGCR11	0.965335	0.0869698
ZNF438	0.965335	0.0869698
HULC	0.965122	0.00434533
EXOC6	0.964575	1.19722e-08
TBC1D15	0.964194	1.49422e-09
CCDC146	0.963223	2.72867e-05
DUSP19	0.961333	0.0133283
AP001767.4	0.961333	0.57999
AL355987.4	0.960337	0.0269407
SCYL2	0.959991	1.1632e-18
AC000095.1	0.959692	0.246656
NUTM2B	0.958671	0.0411414
SSTR2	0.958408	0.0735996
TUBB2B	0.958286	0.00341869
MED13	0.957722	2.25297e-11
TRPM7	0.957316	1.13364e-07
USP25	0.955812	1.70567e-06
TOGARAM1	0.955812	1.70567e-06
AK9	0.955659	0.074568
CDKN2C	0.954856	2.61652e-18
RPS15P4	0.954446	0.56398
AC119673.2	0.95254	0.0495729
AC146944.3	0.95205	0.0246427
PIBF1	0.951463	0.00850699
CAMK2N2	0.951463	0.00850699
PNN	0.950559	1.36558e-44
CDC25A	0.950342	3.05179e-09
CEP295	0.950129	0.00211379
SAPCD1	0.949938	0.0848668
MAP6D1	0.949835	0.0113673
CHAMP1	0.949828	8.64581e-15
DIS3	0.94974	1.52759e-12
FAM161A	0.949569	0.00994913
AC010463.1	0.9491	0.0681927
KRT34	0.948733	0.00733137
AP002807.1	0.948667	0.0385179
SMCHD1	0.948086	7.14002e-08
DUSP1	0.947813	5.57033e-24
DEFB4B	0.94738	0.264266
PCDH11Y	0.94738	0.429884
C9orf152	0.946226	0.000824744
PITX2	0.946226	0.0535001
ZNF684	0.946226	0.0535001
HHLA1	0.945076	0.212365
SH3BGR	0.944726	0.0167697
AC009113.1	0.944609	0.0785566
GNGT1	0.944047	1.74935e-06
AL133467.3	0.943916	0.578342
HEATR5B	0.943475	1.03751e-05
PHF20L1	0.943257	9.44933e-18
ZNF367	0.943185	1.29139e-06
INTS13	0.942709	3.8699e-17
AC069503.2	0.942515	0.412658
DLK2	0.94178	0.0047042
ANKRD29	0.94178	0.0456384
ENTPD1	0.941743	0.0351681
MTCO3P12	0.940074	0.591734
AC005077.4	0.939729	0.0004589
PNISR	0.938942	1.74974e-16
AC024560.5	0.938233	0.457766
PAQR6	0.938195	1.57e-07
ZNF350-AS1	0.938124	0.17646
LAG3	0.937958	0.038981
NEXN	0.937958	0.038981
MTREX	0.937244	2.0101e-13
SRGAP2D	0.937029	0.000142287
SGMS1-AS1	0.937026	0.00216668
WASHC4	0.936963	3.57781e-08
AQR	0.93666	3.48071e-09
KCNJ14	0.936552	4.24158e-06
BLZF1	0.936242	2.7538e-05
AL358472.2	0.935912	0.24942
ZNF277	0.935695	2.45381e-07
TRIP11	0.935695	0.000262741
AC018809.3	0.93562	0.000518388
MYLK4	0.934638	0.0333325
ARFGEF1	0.933451	9.84171e-13
AL137060.1	0.933402	0.312442
SPC24	0.933385	1.16782e-09
AL049650.1	0.933345	0.420104
B4GALT6	0.933136	0.00226142
AC005261.3	0.931164	0.0309232
AKAP11	0.930922	2.89574e-12
SYTL2	0.929885	1.31121e-11
AHCTF1	0.928505	6.21216e-20
AC073332.1	0.928393	0.0594718
PPIAP22	0.92773	0.226457
NEMF	0.927312	6.29612e-11
ROR1	0.927299	2.80082e-07
FGFR1	0.926861	0.00109489
BOD1L1	0.926503	1.35785e-08
NUF2	0.925806	0.000947728
TMEM202-AS1	0.925134	0.126733
AC018553.1	0.924807	0.0179901
FANCM	0.924807	0.0179901
USP9X	0.924645	2.17922e-16
AC074051.4	0.924422	0.595049
NEDD4	0.924407	1.0845e-15
MORC3	0.923552	3.14869e-05
IPCEF1	0.923036	0.256511
CYP3A5	0.922654	0.03525
UBR5-AS1	0.922215	0.0183672
AC106872.2	0.921931	0.583108
RALGAPA1	0.920499	5.55314e-07
NIPBL	0.919754	2.1895e-11
ZBTB6	0.919275	1.02489e-05
TPX2	0.918942	8.95166e-32
CABYR	0.918465	0.000380409
TVP23A	0.917452	0.151601
MYB	0.916479	0.452093
RIMS4	0.915901	0.447847
UPF2	0.915621	6.97236e-08
RAD54B	0.915377	0.00532095
RICTOR	0.915216	4.085e-13
CENPBD1P1	0.915102	0.0170163
ZNF180	0.914813	0.000111143
AL353579.1	0.914813	0.343793
AC034223.1	0.914384	0.340218
AC018754.1	0.913564	0.576383
COL12A1	0.912785	5.60035e-21
AL355075.4	0.912423	0.568325
WTIP	0.912095	0.0187979
AL390198.2	0.911524	5.2076e-07
NUP107	0.910715	4.24874e-11
LINC00526	0.91056	0.0994815
AP000311.1	0.910342	0.347304
MELK	0.910269	2.81952e-11
AC008038.1	0.909955	0.32038
SREK1	0.909192	7.07584e-18
AC009148.1	0.909137	0.195806
DICER1	0.909027	1.54404e-05
AC120057.2	0.908925	0.0207396
AC131888.1	0.908812	0.5948
AC009812.3	0.908812	0.5948
AC092718.7	0.908812	0.5948
ZDHHC11	0.908494	0.0599356
ZWILCH	0.908394	1.16641e-05
AC008760.1	0.908326	0.187784
SMIM11B	0.907995	0.000794788
NUSAP1	0.907092	2.19753e-13
ARL10	0.906698	0.518711
ATP2B1	0.906357	1.73596e-08
MSH3	0.905757	7.0592e-08
ICE1	0.904652	2.69612e-14
PHACTR2	0.903634	0.000456721
ZBTB38	0.902762	3.58217e-07
PTPN20CP	0.901949	0.242684
AL109804.1	0.901546	0.596386
AL359921.1	0.901138	0.591177
ZNF84	0.901118	1.19709e-07
NSRP1	0.900871	5.75731e-07
AC007098.1	0.900508	0.219222
POLA1	0.900388	9.52569e-05
PPWD1	0.899823	1.71311e-08
CCNE2	0.899736	0.000245666
AL022724.3	0.898828	0.240295
DTL	0.898387	2.32215e-05
KRT18P11	0.898112	0.458101
FGF14	0.897979	0.291118
THOC2	0.897523	1.16864e-20
CEP350	0.895415	8.12074e-07
DMXL1	0.895237	6.15095e-07
ARID2	0.895068	4.65989e-07
USP8	0.895004	8.48421e-10
C5orf17	0.894827	0.608732
AC136475.1	0.894528	0.117181
AC245100.2	0.894528	0.601504
MIOX	0.894528	0.601504
CRYBB2	0.894528	0.601504
SINHCAFP1	0.894528	0.601504
PCBP2-OT1	0.894528	0.601504
AC015871.8	0.893892	0.148154
IPO9-AS1	0.893816	0.436921
MEMO1P1	0.893282	0.56628
CERS6-AS1	0.893123	0.00070097
APOM	0.89312	0.000197061
AC139099.1	0.893115	0.41075
PCDHB8	0.893092	0.243778
SHPRH	0.89269	0.0157016
FAM47E	0.891867	0.000260548
LCORL	0.891549	0.0065347
AL157400.5	0.891549	0.0958029
TMEM160	0.891046	4.44411e-13
SCIN	0.890934	0.462259
UBE4A	0.890645	4.7929e-10
POU5F1B	0.889735	0.203619
AL117332.1	0.888771	0.0444726
LAT	0.888682	0.0165758
CUL2	0.887332	1.32561e-11
TMF1	0.887332	3.18347e-09
TET2	0.887332	0.00255381
SRFBP1	0.887332	0.00255381
PLK4	0.887332	0.00833488
MCM10	0.887332	0.00833488
GNG11	0.887332	0.00968262
FGF12	0.887332	0.0152333
BSN	0.887332	0.0281557
MTSS1	0.887332	0.0329031
LHX2	0.887332	0.0329031
LTC4S	0.887332	0.0384927
ZNF107	0.887332	0.0384927
TRIM54	0.887332	0.045086
THAP9	0.887332	0.0621136
AC092687.3	0.887332	0.0621136
IZUMO4	0.887332	0.0621136
CMYA5	0.887332	0.073085
LINC02041	0.887332	0.073085
COCH	0.887332	0.0861628
C5orf34	0.887332	0.101811
AL022162.1	0.887332	0.12062
LINC00926	0.887332	0.12062
C1GALT1C1L	0.887332	0.12062
VEPH1	0.887332	0.12062
AC000123.3	0.887332	0.143356
ENPP1	0.887332	0.143356
TTC21B	0.887332	0.143356
CCT6B	0.887332	0.143356
AL359715.2	0.887332	0.143356
Z84485.1	0.887332	0.143356
ZNF583	0.887332	0.143356
HMGCLL1	0.887332	0.143356
PLAG1	0.887332	0.143356
DOCK4	0.887332	0.171033
AC023818.1	0.887332	0.171033
ANKRD18B	0.887332	0.205031
GPD1	0.887332	0.205031
AL122125.1	0.887332	0.205031
IRAG1	0.887332	0.205031
AC026304.1	0.887332	0.247303
GPM6A	0.887332	0.247303
AC010595.1	0.887332	0.247303
AC105942.1	0.887332	0.247303
TRPC4	0.887332	0.247303
AL158071.4	0.887332	0.247303
AL122035.1	0.887332	0.247303
AL132780.1	0.887332	0.247303
AC008895.1	0.887332	0.247303
MELTF-AS1	0.887332	0.247303
FST	0.887332	0.247303
RPL3L	0.887332	0.247303
RAB6D	0.887332	0.300166
ZNF215	0.887332	0.30077
AC115284.4	0.887332	0.30077
COLEC10	0.887332	0.30077
RFX8	0.887332	0.30077
RPL37A-DT	0.887332	0.30077
AL445647.1	0.887332	0.30077
AC027117.1	0.887332	0.30077
KRT89P	0.887332	0.30077
HS3ST2	0.887332	0.30077
GSTT2	0.887332	0.30077
GMPR	0.887332	0.30077
ACTG2	0.887332	0.30077
AC087623.2	0.887332	0.30077
CSRP2	0.887332	0.30077
PLAC9	0.887332	0.30077
FGF22	0.887332	0.30077
BST1	0.887332	0.370173
SPATA4	0.887332	0.370173
HSPA6	0.887332	0.370173
AL096854.1	0.887332	0.370173
C2orf66	0.887332	0.370173
LINC01792	0.887332	0.370173
RAB9B	0.887332	0.370173
AC110769.2	0.887332	0.370173
EEF1A1P24	0.887332	0.370173
AC017083.1	0.887332	0.370173
TG	0.887332	0.370173
AC004076.2	0.887332	0.370173
GRIK2	0.887332	0.370173
AL135999.2	0.887332	0.370173
LINC01721	0.887332	0.370173
CFAP61	0.887332	0.370173
AC009812.4	0.887332	0.370173
CD164L2	0.887332	0.370173
AP002907.1	0.887332	0.370173
CDNF	0.887332	0.370173
AL034550.3	0.887332	0.370173
DNAJB13	0.887332	0.370173
NAALAD2	0.887332	0.370173
LINC02609	0.887332	0.370173
DEPDC1-AS1	0.887332	0.370173
C9orf139	0.887332	0.370173
AC006008.1	0.887332	0.370173
ITGA10	0.887332	0.370173
Z82243.1	0.887332	0.370173
LINC01560	0.887332	0.370173
HESX1	0.887332	0.370173
LINC02635	0.887332	0.370173
GALNT15	0.887332	0.370173
AP003392.5	0.887332	0.370173
RCCD1-AS1	0.887332	0.370173
AC017100.1	0.887332	0.370173
MEI1	0.887332	0.370173
AC024361.1	0.887332	0.370173
AC079145.1	0.887332	0.370173
GNAS-AS1	0.887332	0.370173
CLCA2	0.887332	0.370173
TFAP2E	0.887332	0.370173
AL157700.1	0.887332	0.370173
PCDHB15	0.887332	0.370173
EIF1P3	0.887332	0.463235
AC108673.2	0.887332	0.46435
CCDC38	0.887332	0.46435
AL365436.2	0.887332	0.46435
CSF2RB	0.887332	0.46435
F7	0.887332	0.46435
AC020663.3	0.887332	0.46435
AC005740.5	0.887332	0.46435
AC007953.1	0.887332	0.46435
DDR2	0.887332	0.46435
SMCR5	0.887332	0.46435
AC011479.3	0.887332	0.46435
PPM1K-DT	0.887332	0.46435
LINC02185	0.887332	0.46435
AC007878.1	0.887332	0.46435
AC093904.2	0.887332	0.46435
SLC15A2	0.887332	0.46435
AC010173.1	0.887332	0.46435
AL591848.4	0.887332	0.46435
RPL22P20	0.887332	0.46435
CAND2	0.887332	0.46435
CYS1	0.887332	0.46435
AC095057.3	0.887332	0.46435
C2orf72	0.887332	0.46435
CCDC173	0.887332	0.46435
PCAT14	0.887332	0.46435
ENKUR	0.887332	0.46435
UPB1	0.887332	0.46435
MSX1	0.887332	0.46435
AC025175.1	0.887332	0.46435
AC005785.2	0.887332	0.46435
ADAMTS20	0.887332	0.46435
AC013470.2	0.887332	0.46435
NT5CP1	0.887332	0.46435
HNRNPA3P7	0.887332	0.46435
AL672212.1	0.887332	0.46435
CCDC62	0.887332	0.46435
AC009961.1	0.887332	0.46435
PEX5L	0.887332	0.46435
ZNF671	0.887332	0.46435
MLLT10P1	0.887332	0.46435
HMGB3P22	0.887332	0.46435
CFL1P5	0.887332	0.46435
LINC00896	0.887332	0.46435
TOGARAM2	0.887332	0.46435
TMEM31	0.887332	0.46435
AC008703.1	0.887332	0.46435
FOXN3-AS1	0.887332	0.46435
FLJ13224	0.887332	0.46435
TREML4	0.887332	0.46435
STAR	0.887332	0.46435
MIR17HG	0.887332	0.46435
AC004801.2	0.887332	0.46435
QRFP	0.887332	0.46435
LINC00629	0.887332	0.46435
SPINK1	0.887332	0.46435
AC083964.2	0.887332	0.46435
AC004477.2	0.887332	0.46435
ASS1P5	0.887332	0.46435
AC034213.1	0.887332	0.46435
AC087482.1	0.887332	0.46435
AC020907.4	0.887332	0.46435
AC006538.4	0.887332	0.46435
AC016747.3	0.887332	0.46435
HOXC-AS1	0.887332	0.46435
TMEM240	0.887332	0.46435
AL139147.1	0.887332	0.46772
CABP7	0.887332	0.601294
AC022400.3	0.887332	0.604883
TIGD4	0.887332	0.604883
AC027811.1	0.887332	0.604883
RCSD1	0.887332	0.604883
AOAH	0.887332	0.604883
AC011405.1	0.887332	0.604883
AC004834.1	0.887332	0.604883
SLC6A13	0.887332	0.604883
AC087500.2	0.887332	0.604883
C20orf202	0.887332	0.604883
[truncated: 58,672 more rows]
